# Supplementary material for: Allelic expression of AhNSP2-B07 due to parent of origin affects peanut nodulation
Source: Front Plant Sci. 2023 Jun 22;14:1193465. doi: 10.3389/fpls.2023.1193465 (PMC10325728; doi:10.3389/fpls.2023.1193465)
Supplement: Supplementary Figure 1 — Tissue collection for ovary and pollen. (A). Bloomed peanut flower for pollen collection (B). Unopened flower bud for ovary collection (C). Stamen (D). Ovary with calyx tube (E). Anther (F). Ovary (G). Pollen grains (H). Ovules. St: stamen. An: anther. Po: pollen. Ov: ovule. Scale bar: a, b = 1 cm. c, d = 1 mm. e, f =0.25 mm. g, h = 50 μm [file DataSheet_1.zip › ?]

## Sheet: Sheet1
Primer names	Primer sequence (5'-3')	Description
AhB07NSP2_CAPS_F	ACTGGACCCACTGGTCCCAC	CAPS primer for distinguishing the 1 bp INDEL in AhNSP2-B07
AhB07NSP2_CAPS_R	AGTGGTGGCGATTCATCTTCGA	CAPS primer for distinguishing the 1 bp INDEL in AhNSP2-B07
AhB07NSP2_INDEL_F	TTTTATAAGGAGCGTTCAGATTACT	23 bp INDEL for genotyping AhNSP2-B07
AhB07NSP2_INDEL_R	ATTGGTCATTCTTGCACGTC	23 bp INDEL for genotyping AhNSP2-B07
AhUBI-F	AAGCCGAAGAAGATCAAGCAC	qRT-PCR primer for AhUbiquitin as an internal control
AhUBI-R	GGTTAGCCATGAAGGTTCCAG	qRT-PCR primer for AhUbiquitin as an internal control
AhB07NSP2_q_F	TACAGTACCACCACCACAAC	qRT-PCR primer for AhNSP2-B07
AhB07NSP2_q_R	AGGTGGTGGAAGTCATCATG	qRT-PCR primer for AhNSP2-B07
F17	GGAGAGAATATTAATGTTATAATTAAAAGTTAGAAT	Bisulfite sequencing
R17	TATCCRTAATAATATTACAAAAATATAAAATCAAATTACT	Bisulfite sequencing
F3'	GATTTTTTATTTATAGAATTTTTAGTTTTTTTAGTTATAG	Bisulfite sequencing
R3'	CTTAATCTACTTAAAATTAAAAATACATAAATTCACATATA	Bisulfite sequencing
F4	GTGAATTTATGTATTTTTAATTTTAAGTAGATTAAGATA	Bisulfite sequencing
R4	AAACACACATTACCACTTAACAAAAATATTTATAAT	Bisulfite sequencing
F5'	TATAAATATTTTTGTTAAGTGGTAATGTGTG	Bisulfite sequencing
R5'	ATTTTTTCTATAATTTTTATATACGCTAATTATTACTTC	Bisulfite sequencing
F8	GAGTGAAAAAATAAAGTGTTATTTAAATTATTTTTTATTAA	Bisulfite sequencing
R8	CTTCTTATTATTCAAATCACTACTTACTTTATTATAATATTA	Bisulfite sequencing
F9	GTTGAATAATATGAATAATGAGGTTAAAAAAAATTAAT	Bisulfite sequencing
R9	AACCAATAAATCCAATTAATATAAACAAAATCTTCRT	Bisulfite sequencing
F10	AAGTTTTTGAGATTTTTTTYGTTTTAATTTATTTTAGG	Bisulfite sequencing
R10	TAAAAAAATACACTAACCTCAAACCTTTTATTTCATT	Bisulfite sequencing
SF11	CGAAGACGATATAATTACCGTTAATACAGTCGAA	Bisulfite sequencing
R11	CATCTAACAAACCTTAAAATACCTAAATAAAATACRCC	Bisulfite sequencing
F12	AGGTTTGTTAGATGGYGTAGGGGGTGGT	Bisulfite sequencing
R12	ACRAAAACGATAAACCTCCGACCTATTTCCTAT	Bisulfite sequencing
SF13	CAGGCCGGAGATTTATTGTTACCGTACAGGAA	Bisulfite sequencing
R13	CCAACATCCACTCCTACCRACCCAAC	Bisulfite sequencing
F14	TGGTGACGATGGTAGAAGAGGAYG	Bisulfite sequencing
R14	CTTATTCGATATATCCTCCCCAACGACGCTAC	Bisulfite sequencing
F15	GAATAGTAGCGTCGTTGGGGA	Bisulfite sequencing
R15	ACCAAATAAAAATATAAATCTAATAATTAAAAACTACAATT	Bisulfite sequencing
